# Supplementary material for: Responsiveness of the single item measure to detect change in physical activity
Source: PLoS One. 2020 Jun 25;15(6):e0234420. doi: 10.1371/journal.pone.0234420 (PMC7316312; doi:10.1371/journal.pone.0234420)
Supplement: S1 Data — (XLSX) [file pone.0234420.s001.xlsx]

## Sheet: Single timepoint raw metadata
Participant Number	Days meeting ≥ 30 mins MVPA	Days meeting ≥ 30 mins MVPA (bouts)	No. of days 1QS
LSM101	7	1	1
LSM102	7	2	3
LSM104	6	5	1
LSM105	7	4	7
LSM106	6	0	1
LSM107	2	2	2
LSM108	6	0	4
LSM109	4	0	1
LSM110	5	0	3
LSM111	5	2	3
LSM112	3	2	4
LSM113	1	0	0
LSM114	3	1	2
LSM115	7	4	2
LSM116	5	0	4
LSM117	6	5	3
LSM118	6	3	6
LSM119	4	1	0
LSM120	7	2	2
LSM121	6	3	4
LSM122	4	1	3
LSM123	4	1	2
LSM124	3	2	4
LSM126	4	1	3
LSM127	4	0	3
LSM128	3	3	2
LSM129	7	2	4
LSM130	7	2	3
LSM131	6	2	3
LSM132	6	0	2
LSM133	4	4	3
LSM134	0	0	0
LSM135	6	0	7
LSM136	4	1	2
LSM137	6	5	3
LSM138	5	0	6
LSM139	5	1	5
LSM140	3	1	1
LSM141	4	0	2
LSM142	3	3	5
LSM143	6	1	3
LSM144	5	0	2
LSM145	2	0	2
LSM146	5	4	6
LSM147	6	3	4
LSM148	7	2	3
LSM149	6	1	3
LSM150	2	0	1
LSM151	4	1	3
LSM152	2	0	0
LSM153	7	2	3
LSM154	5	0	3
LSM155	7	4	3
LSM160	6	2	4
LSM161	2	0	1
LSM162	5	0	5
LSM163	4	1	1
LSM164	3	0	0
LSM165	0	0	0
LSM166	4	0	0
LSM167	6	0	0
LSM169	4	0	2
LSM170	2	0	0
LSM171	2	0	2
LSM172	0	0	1
LSM173	6	5	7
LSM174	7	2	7
LSM175	7	4	3
LSM201	0	0	7
LSM203	3	1	1
LSM204	6	1	0
LSM205	5	2	7
LSM206	5	4	5
LSM207	5	1	7
LSM208	7	1	1
LSM209	2	0	0
LSM210	5	2	1
LSM211	6	4	5
LSM213	1	0	2
LSM215	3	0	1
LSM216	7	6	5
LSM217	6	1	2
LSM218	3	0	0
LSM219	4	0	1
LSM221	3	0	1
LSM222	5	0	2
LSM224	5	1	5
LSM225	1	1	1
LSM227	4	2	4
LSM229	1	0	2
LSM231	6	0	5
LSM233	5	1	0
LSM234	7	3	1
LSM235	4	0	2
LSM236	2	0	1
LSM237	5	3	6
LSM238	2	1	2
LSM240	6	1	3
LSM241	4	0	4
LSM242	5	3	7
LSM245	5	2	4
LSM246	2	0	0
LSM247	2	1	1
LSM248	7	0	4
LSM249	3	1	4
LSM250	7	1	3
LSM251	7	5	7
LSM253	2	2	5
LSM255	3	0	0
LSM258	7	0	0
LSM260	6	2	5
LSM261	6	0	1
LSM262	6	2	3
LSM263	5	2	5
LSM267	7	5	6
LSM268	6	1	0
LSM269	6	5	5
LSM270	6	0	0
LSM271	4	0	1
LSM272	2	2	3

## Sheet: Change raw metadata
	Week 1 Accel	Week 1 Accel	Week 1 Survey	Week 2 Accel	Week 2 Accel	Week 2 Survey
Participant Number	Days meeting ≥ 30 mins MVPA	Days meeting ≥ 30 mins MVPA (bouts)	No. of days 1QS	Days meeting ≥ 30 mins MVPA	Days meeting ≥ 30 mins MVPA (bouts)	No. of days 1QS
LSM101	7	1	1	7	2	2
LSM102	7	2	3	6	4	7
LSM104	6	5	1	7	6	5
LSM106	6	0	1	6	4	2
LSM107	2	2	2	6	5	5
LSM109	4	0	1	7	3	4
LSM110	5	0	3	6	1	3
LSM111	5	2	3	6	2	5
LSM113	1	0	0	2	0	0
LSM114	3	1	2	7	4	2
LSM115	7	4	2	7	3	4
LSM116	5	0	4	6	3	5
LSM117	6	5	3	7	6	4
LSM118	6	3	6	7	1	7
LSM119	4	1	0	5	2	3
LSM120	7	2	2	5	4	4
LSM121	6	3	4	7	5	5
LSM122	4	1	3	7	7	7
LSM126	4	1	3	7	6	7
LSM127	4	0	3	6	2	6
LSM128	3	3	2	7	3	3
LSM129	7	2	4	7	7	7
LSM130	7	2	3	7	4	4
LSM131	6	2	3	6	6	7
LSM132	6	0	2	7	1	5
LSM133	4	4	3	6	5	6
LSM134	0	0	0	7	5	7
LSM135	6	0	7	6	2	5
LSM136	4	1	2	7	5	5
LSM137	6	5	3	6	6	6
LSM140	3	1	1	4	0	2
LSM141	4	0	2	4	0	2
LSM142	3	3	5	3	3	7
LSM143	6	1	3	7	4	7
LSM144	5	0	2	7	6	5
LSM145	2	0	2	6	3	2
LSM146	5	4	6	7	7	4
LSM147	6	3	4	7	6	6
LSM148	7	2	3	7	2	5
LSM149	6	1	3	6	5	7
LSM150	2	0	1	5	0	5
LSM151	4	1	3	6	1	5
LSM152	2	0	0	4	0	1
LSM153	7	2	3	7	6	7
LSM155	7	4	3	7	6	7
LSM160	6	2	4	7	5	7
LSM162	5	0	5	4	2	4
LSM163	4	1	1	6	0	6
LSM164	3	0	0	4	1	2
LSM165	0	0	0	4	0	4
LSM167	6	0	0	4	3	2
LSM169	4	0	2	5	3	5
LSM170	2	0	0	5	0	0
LSM171	2	0	2	6	2	7
LSM172	0	0	1	5	3	7
LSM173	6	5	7	4	2	6
LSM201	0	0	7	3	0	7
LSM203	3	1	1	3	1	1
LSM204	6	1	0	6	2	3
LSM205	5	2	7	4	0	0
LSM206	5	4	5	6	6	7
LSM207	5	1	7	5	3	5
LSM209	2	0	0	3	0	2
LSM210	5	2	1	7	6	7
LSM213	1	0	2	5	0	0
LSM216	7	6	5	7	4	6
LSM217	6	1	2	3	2	5
LSM218	3	0	0	5	3	3
LSM219	4	0	1	4	0	0
LSM227	4	2	4	6	5	4
LSM229	1	0	2	0	0	5
LSM233	5	1	0	7	2	1
LSM235	4	0	2	7	3	7
LSM238	2	1	2	5	1	3
LSM241	4	0	4	7	3	4
LSM245	5	2	4	3	3	3
LSM246	2	0	0	5	2	0
LSM247	2	1	1	5	1	3
LSM250	7	1	3	7	0	3
LSM251	7	5	7	7	6	7
LSM253	2	2	5	4	2	2
LSM255	3	0	0	3	0	0
LSM258	7	0	0	3	0	1
LSM261	6	0	1	4	1	2
LSM262	6	2	3	5	5	3
LSM263	5	2	5	5	1	6
LSM268	6	1	0	6	5	2
LSM270	6	0	0	7	7	7
LSM271	4	0	1	2	1	2
LSM272	2	2	3	4	2	5
